# Supplementary material for: Enhanced HIV-1 Neutralizing Antibody Breadth in HTLV-2 Co-Infected Individuals: Influence of Antiretroviral Regimen and B Cell Subset Distribution
Source: Vaccines (Basel). 2025 Jun 13;13(6):639. doi: 10.3390/vaccines13060639 (PMC12197736; doi:10.3390/vaccines13060639)
Supplement: Supplementary file 1 [file vaccines-13-00639-s001.zip]

Archive with 1 entries (1 files):
- vaccines-3655987-supplementary.pdf
